# Supplementary material for: Instrumental and Non-Instrumental Measurements in Patients with Peripheral Vestibular Dysfunctions
Source: Sensors (Basel). 2023 Feb 10;23(4):1994. doi: 10.3390/s23041994 (PMC9963841; doi:10.3390/s23041994)
Supplement: Supplementary file 1 [file sensors-23-01994-s001.zip]

Archive with 1 entries (1 files):
- sensors-2169590-supplementary.pdf
